# Supplementary material for: Integrative analyses reveal a long noncoding RNA-mediated sponge regulatory network in prostate cancer
Source: Nat Commun. 2016 Mar 15;7:10982. doi: 10.1038/ncomms10982 (PMC4796315; doi:10.1038/ncomms10982)
Supplement: Supplementary Data 1 — The predicted sponge lncRNA and protein-coding gene pairwise regulations and their shared miRNAs/binding sites and correlation of expression in MSKCC and Mayo Clinic cohorts. [file ncomms10982-s2.xlsx]

## Sheet: Supplementary-data-1
The predicted sponge lncRNA and protein-coding gene pairwise regulations and their shared miRNAs/binding sites and correlation of expression in MSKCC and Mayo Clinic cohorts.
lncRNA	Protein_coding_gene	miRNA_num	site_num	MSKCC_correlation	Mayo_Clinic_correlation	shared_miRNA
ENSG00000268205	PTEN	18	14	0.333522	0.421389	hsa-miR-200b;hsa-miR-200c;hsa-miR-200a;hsa-miR-410;hsa-miR-485-5p;hsa-miR-17;hsa-miR-106a;hsa-miR-495;hsa-miR-106b;hsa-miR-23a;hsa-miR-23b;hsa-miR-20a;hsa-miR-429;hsa-miR-26b;hsa-miR-26a;hsa-miR-20b;hsa-miR-141;hsa-miR-93
ENSG00000228223	PDGFRA	14	10	0.314154	0.313342	hsa-miR-20a;hsa-miR-181d;hsa-miR-20b;hsa-miR-181a;hsa-miR-17;hsa-miR-181c;hsa-miR-106a;hsa-miR-106b;hsa-miR-181b;hsa-miR-24;hsa-miR-421;hsa-miR-93;hsa-miR-197;hsa-miR-143
ENSG00000255794	PDGFRA	19	10	0.250599	0.354589	hsa-miR-20a;hsa-miR-24;hsa-miR-20b;hsa-miR-181a;hsa-miR-181b;hsa-miR-181c;hsa-miR-106a;hsa-miR-106b;hsa-miR-454;hsa-miR-182;hsa-miR-27a;hsa-miR-27b;hsa-miR-130a;hsa-miR-130b;hsa-miR-17;hsa-miR-421;hsa-miR-93;hsa-miR-181d;hsa-miR-96
ENSG00000237187	PTEN	11	8	0.31263	0.280978	hsa-miR-200b;hsa-miR-200c;hsa-miR-485-5p;hsa-miR-25;hsa-miR-494;hsa-miR-454;hsa-miR-429;hsa-miR-130a;hsa-miR-130b;hsa-miR-92b;hsa-miR-363
ENSG00000264112	CDC73	10	9	0.295463	0.313712	hsa-miR-200b;hsa-miR-200c;hsa-miR-181a;hsa-miR-181b;hsa-miR-181c;hsa-miR-495;hsa-miR-429;hsa-miR-182;hsa-miR-155;hsa-miR-181d
ENSG00000253352	PTEN	25	16	0.454325	0.471453	hsa-miR-200a;hsa-miR-410;hsa-miR-29b;hsa-miR-29c;hsa-miR-29a;hsa-miR-20a;hsa-miR-20b;hsa-miR-17;hsa-miR-152;hsa-miR-92b;hsa-miR-363;hsa-miR-106a;hsa-miR-106b;hsa-miR-26b;hsa-miR-26a;hsa-miR-93;hsa-miR-25;hsa-miR-22;hsa-miR-494;hsa-miR-495;hsa-miR-23a;hsa-miR-23b;hsa-miR-148b;hsa-miR-148a;hsa-miR-141
ENSG00000255428	FAM123B	11	8	0.346772	0.882021	hsa-miR-15a;hsa-miR-15b;hsa-miR-16;hsa-miR-485-5p;hsa-miR-497;hsa-miR-148b;hsa-miR-148a;hsa-miR-152;hsa-miR-143;hsa-miR-195;hsa-miR-424
ENSG00000261618	RUNX1	17	10	0.360024	0.312115	hsa-miR-20a;hsa-miR-20b;hsa-miR-410;hsa-miR-17;hsa-miR-106a;hsa-miR-106b;hsa-miR-382;hsa-miR-101;hsa-miR-27a;hsa-miR-27b;hsa-miR-370;hsa-miR-30a;hsa-miR-30b;hsa-miR-30c;hsa-miR-30d;hsa-miR-30e;hsa-miR-93
ENSG00000255794	ARID2	12	8	0.300103	0.416688	hsa-miR-24;hsa-miR-132;hsa-miR-181a;hsa-miR-181b;hsa-miR-181c;hsa-miR-181d;hsa-miR-27a;hsa-miR-27b;hsa-miR-212;hsa-miR-206;hsa-miR-7;hsa-miR-101
ENSG00000259583	SMAD4	12	12	0.350821	0.478733	hsa-miR-346;hsa-miR-125b;hsa-miR-22;hsa-miR-454;hsa-miR-19a;hsa-miR-19b;hsa-miR-27a;hsa-miR-27b;hsa-miR-130a;hsa-miR-130b;hsa-miR-206;hsa-miR-146a
ENSG00000249669	PDGFRA	14	15	0.644485	0.463499	hsa-miR-20a;hsa-miR-24;hsa-miR-20b;hsa-miR-17;hsa-miR-106a;hsa-miR-106b;hsa-miR-182;hsa-miR-27a;hsa-miR-27b;hsa-miR-143;hsa-miR-34a;hsa-miR-93;hsa-miR-197;hsa-miR-449b
ENSG00000249669	SMAD4	19	22	0.401024	0.494193	hsa-miR-20a;hsa-miR-346;hsa-miR-20b;hsa-miR-125b;hsa-miR-17;hsa-miR-26b;hsa-miR-106a;hsa-miR-106b;hsa-miR-19a;hsa-miR-26a;hsa-miR-19b;hsa-miR-183;hsa-miR-27a;hsa-miR-27b;hsa-miR-34a;hsa-miR-206;hsa-miR-93;hsa-miR-146a;hsa-miR-449b
ENSG00000265142	CBL	17	12	0.487164	0.290102	hsa-miR-200b;hsa-miR-200c;hsa-let-7a;hsa-miR-410;hsa-let-7g;hsa-let-7d;hsa-let-7c;hsa-let-7i;hsa-miR-429;hsa-miR-98;hsa-miR-214;hsa-miR-202;hsa-miR-421;hsa-let-7f;hsa-miR-31;hsa-let-7e;hsa-let-7b
ENSG00000237945	TET2	26	11	0.386781	0.287182	hsa-let-7i;hsa-let-7b;hsa-let-7c;hsa-let-7a;hsa-let-7f;hsa-let-7g;hsa-let-7d;hsa-let-7e;hsa-miR-10b;hsa-miR-10a;hsa-miR-98;hsa-miR-152;hsa-miR-93;hsa-miR-20a;hsa-miR-125b;hsa-miR-106a;hsa-miR-106b;hsa-miR-26b;hsa-miR-26a;hsa-miR-20b;hsa-miR-17;hsa-miR-148b;hsa-miR-148a;hsa-miR-202;hsa-miR-143;hsa-miR-101
ENSG00000241684	PTEN	15	10	0.405645	0.314257	hsa-miR-25;hsa-miR-494;hsa-miR-454;hsa-miR-19a;hsa-miR-23a;hsa-miR-23b;hsa-miR-19b;hsa-miR-148b;hsa-miR-148a;hsa-miR-152;hsa-miR-130a;hsa-miR-130b;hsa-miR-495;hsa-miR-92b;hsa-miR-363
ENSG00000230551	TET2	17	9	0.338297	0.622857	hsa-miR-20a;hsa-miR-20b;hsa-miR-22;hsa-miR-17;hsa-miR-26b;hsa-miR-10b;hsa-miR-106b;hsa-miR-10a;hsa-miR-23b;hsa-miR-23a;hsa-miR-106a;hsa-miR-26a;hsa-miR-143;hsa-miR-93;hsa-miR-29b;hsa-miR-29c;hsa-miR-29a
ENSG00000234456	PTEN	19	14	0.448578	0.329102	hsa-miR-200b;hsa-miR-200c;hsa-miR-25;hsa-miR-485-5p;hsa-miR-181a;hsa-miR-181b;hsa-miR-181c;hsa-miR-494;hsa-miR-22;hsa-miR-23a;hsa-miR-23b;hsa-miR-429;hsa-miR-148b;hsa-miR-148a;hsa-miR-152;hsa-miR-495;hsa-miR-92b;hsa-miR-181d;hsa-miR-363
ENSG00000234456	CDC73	10	12	0.526969	0.654295	hsa-miR-200b;hsa-miR-200c;hsa-miR-181a;hsa-miR-181b;hsa-miR-181c;hsa-miR-495;hsa-miR-429;hsa-miR-186;hsa-miR-155;hsa-miR-181d
ENSG00000265843	MLL2	15	8	0.446461	0.550986	hsa-miR-15a;hsa-miR-30b;hsa-miR-15b;hsa-miR-410;hsa-miR-7;hsa-miR-16;hsa-miR-497;hsa-miR-424;hsa-miR-195;hsa-miR-30a;hsa-miR-197;hsa-miR-30c;hsa-miR-30d;hsa-miR-107;hsa-miR-30e
ENSG00000206337	RUNX1	14	10	0.292165	0.738489	hsa-miR-20a;hsa-miR-20b;hsa-miR-17;hsa-miR-106a;hsa-miR-106b;hsa-miR-214;hsa-miR-23b;hsa-miR-23a;hsa-miR-27a;hsa-miR-27b;hsa-miR-370;hsa-miR-93;hsa-miR-101;hsa-miR-324-5p
ENSG00000261326	SMAD4	11	8	0.289053	0.301732	hsa-miR-20a;hsa-miR-20b;hsa-miR-125b;hsa-miR-22;hsa-miR-17;hsa-miR-106a;hsa-miR-106b;hsa-miR-27a;hsa-miR-27b;hsa-miR-206;hsa-miR-93
ENSG00000254142	MLL2	12	9	0.298781	0.839883	hsa-miR-15a;hsa-miR-346;hsa-miR-15b;hsa-miR-410;hsa-miR-7;hsa-miR-16;hsa-miR-495;hsa-miR-497;hsa-miR-195;hsa-miR-370;hsa-miR-197;hsa-miR-424
ENSG00000249669	PTEN	23	16	0.428901	0.314091	hsa-miR-19a;hsa-miR-19b;hsa-miR-29b;hsa-miR-29c;hsa-miR-29a;hsa-miR-20a;hsa-miR-20b;hsa-miR-17;hsa-miR-152;hsa-miR-92b;hsa-miR-363;hsa-miR-106a;hsa-miR-106b;hsa-miR-26b;hsa-miR-26a;hsa-miR-93;hsa-miR-25;hsa-miR-485-5p;hsa-miR-495;hsa-miR-23a;hsa-miR-23b;hsa-miR-148b;hsa-miR-148a
ENSG00000261609	SMAD4	14	11	0.468852	0.349137	hsa-miR-20a;hsa-miR-346;hsa-miR-20b;hsa-miR-125b;hsa-miR-17;hsa-miR-106a;hsa-miR-106b;hsa-miR-454;hsa-miR-26b;hsa-miR-26a;hsa-miR-130a;hsa-miR-130b;hsa-miR-93;hsa-miR-146a
ENSG00000236008	MLL2	25	34	0.26427	0.481168	hsa-miR-410;hsa-miR-34a;hsa-miR-30a;hsa-miR-30b;hsa-miR-30c;hsa-miR-30d;hsa-miR-30e;hsa-miR-16;hsa-miR-214;hsa-miR-210;hsa-miR-424;hsa-miR-449b;hsa-miR-7;hsa-miR-195;hsa-miR-197;hsa-miR-146a;hsa-miR-15a;hsa-miR-15b;hsa-miR-497;hsa-miR-23a;hsa-miR-23b;hsa-miR-202;hsa-miR-143;hsa-miR-370;hsa-miR-107
XLOC_007800	BCL2	16	10	0.274802	0.426949	hsa-miR-15a;hsa-miR-181d;hsa-miR-15b;hsa-miR-125b;hsa-miR-181a;hsa-miR-181b;hsa-miR-181c;hsa-miR-16;hsa-miR-497;hsa-miR-182;hsa-miR-383;hsa-miR-143;hsa-miR-195;hsa-miR-365;hsa-miR-424;hsa-miR-21
ENSG00000260802	PDGFRA	19	14	0.393487	0.394017	hsa-miR-20a;hsa-miR-181d;hsa-miR-20b;hsa-miR-181a;hsa-miR-17;hsa-miR-181c;hsa-miR-106a;hsa-miR-106b;hsa-miR-181b;hsa-miR-182;hsa-miR-27a;hsa-miR-27b;hsa-miR-143;hsa-miR-24;hsa-miR-421;hsa-miR-494;hsa-miR-93;hsa-miR-197;hsa-miR-96
ENSG00000230551	KLF4	12	9	0.360936	0.51867	hsa-miR-200b;hsa-miR-200c;hsa-miR-346;hsa-miR-7;hsa-miR-29c;hsa-miR-429;hsa-miR-26b;hsa-miR-26a;hsa-miR-206;hsa-miR-29b;hsa-miR-107;hsa-miR-29a
ENSG00000253864	RUNX1	23	16	0.275101	0.275703	hsa-miR-200b;hsa-miR-200c;hsa-miR-200a;hsa-miR-410;hsa-miR-27a;hsa-miR-27b;hsa-miR-20a;hsa-miR-20b;hsa-miR-17;hsa-miR-214;hsa-miR-429;hsa-miR-382;hsa-miR-215;hsa-miR-93;hsa-miR-324-5p;hsa-miR-106a;hsa-miR-106b;hsa-miR-192;hsa-miR-23a;hsa-miR-23b;hsa-miR-206;hsa-miR-141;hsa-miR-370
ENSG00000241684	TET2	18	8	0.372145	0.438339	hsa-let-7b;hsa-let-7c;hsa-let-7a;hsa-let-7f;hsa-let-7g;hsa-let-7d;hsa-let-7e;hsa-miR-10b;hsa-let-7i;hsa-miR-10a;hsa-miR-23a;hsa-miR-23b;hsa-miR-98;hsa-miR-148a;hsa-miR-152;hsa-miR-143;hsa-miR-148b;hsa-miR-101
XLOC_007800	CYLD	23	9	0.29155	0.291908	hsa-miR-497;hsa-miR-454;hsa-miR-19b;hsa-miR-182;hsa-miR-20a;hsa-miR-20b;hsa-miR-181a;hsa-miR-181b;hsa-miR-181c;hsa-miR-130a;hsa-miR-130b;hsa-miR-93;hsa-miR-424;hsa-miR-181d;hsa-miR-106a;hsa-miR-19a;hsa-miR-106b;hsa-miR-195;hsa-miR-197;hsa-miR-15a;hsa-miR-15b;hsa-miR-17;hsa-miR-16
ENSG00000268205	PDGFRA	12	8	0.274561	0.295873	hsa-miR-20a;hsa-miR-24;hsa-miR-20b;hsa-miR-17;hsa-miR-106a;hsa-miR-106b;hsa-miR-182;hsa-miR-27a;hsa-miR-27b;hsa-miR-143;hsa-miR-93;hsa-miR-197
ENSG00000268205	CYLD	16	9	0.368112	0.453996	hsa-miR-20a;hsa-miR-15a;hsa-miR-20b;hsa-miR-17;hsa-miR-16;hsa-miR-106a;hsa-miR-495;hsa-miR-106b;hsa-miR-197;hsa-miR-497;hsa-miR-182;hsa-miR-15b;hsa-miR-186;hsa-miR-195;hsa-miR-93;hsa-miR-424
ENSG00000243766	CCND1	28	12	0.314986	0.264343	hsa-miR-497;hsa-miR-19a;hsa-miR-19b;hsa-miR-34a;hsa-miR-20a;hsa-let-7c;hsa-miR-20b;hsa-let-7f;hsa-let-7g;hsa-miR-17;hsa-let-7e;hsa-let-7i;hsa-miR-98;hsa-miR-93;hsa-miR-424;hsa-let-7b;hsa-miR-106a;hsa-miR-106b;hsa-miR-193b;hsa-let-7a;hsa-miR-195;hsa-miR-15a;hsa-miR-15b;hsa-let-7d;hsa-miR-16;hsa-miR-202;hsa-miR-449b;hsa-miR-206
ENSG00000261609	PTEN	35	26	0.344902	0.365208	hsa-miR-200b;hsa-miR-200c;hsa-miR-200a;hsa-miR-410;hsa-miR-454;hsa-miR-29b;hsa-miR-29c;hsa-miR-29a;hsa-miR-20a;hsa-miR-20b;hsa-miR-181a;hsa-miR-17;hsa-miR-181c;hsa-miR-429;hsa-miR-152;hsa-miR-130a;hsa-miR-130b;hsa-miR-93;hsa-miR-363;hsa-miR-181d;hsa-miR-106a;hsa-miR-106b;hsa-miR-26b;hsa-miR-26a;hsa-miR-92b;hsa-miR-25;hsa-miR-485-5p;hsa-miR-181b;hsa-miR-494;hsa-miR-495;hsa-miR-23a;hsa-miR-23b;hsa-…
ENSG00000249669	KLF4	15	13	0.409742	0.502476	hsa-miR-25;hsa-miR-346;hsa-miR-7;hsa-miR-148b;hsa-miR-107;hsa-miR-148a;hsa-miR-29c;hsa-miR-26b;hsa-miR-26a;hsa-miR-152;hsa-miR-206;hsa-miR-92b;hsa-miR-29b;hsa-miR-363;hsa-miR-29a
ENSG00000259758	ARID2	13	20	0.347382	0.422559	hsa-miR-181d;hsa-miR-132;hsa-miR-26b;hsa-miR-410;hsa-miR-181a;hsa-miR-181b;hsa-miR-181c;hsa-miR-26a;hsa-miR-27a;hsa-miR-27b;hsa-miR-212;hsa-miR-206;hsa-miR-194
ENSG00000235881	GATA2	11	8	0.253489	0.271713	hsa-miR-200b;hsa-miR-200c;hsa-miR-410;hsa-miR-132;hsa-miR-429;hsa-miR-27a;hsa-miR-27b;hsa-miR-25;hsa-miR-212;hsa-miR-92b;hsa-miR-363
ENSG00000261128	PTEN	13	8	0.335566	0.276199	hsa-miR-200b;hsa-miR-200c;hsa-miR-20b;hsa-miR-410;hsa-miR-17;hsa-miR-106a;hsa-miR-495;hsa-miR-106b;hsa-miR-23a;hsa-miR-23b;hsa-miR-20a;hsa-miR-429;hsa-miR-93
ENSG00000264112	ARID2	12	8	0.345401	0.335358	hsa-miR-24;hsa-miR-132;hsa-miR-410;hsa-miR-181a;hsa-miR-181b;hsa-miR-181c;hsa-miR-181d;hsa-miR-155;hsa-miR-212;hsa-miR-7;hsa-miR-194;hsa-miR-101
ENSG00000267575	MLL2	12	8	0.334294	0.48002	hsa-miR-15a;hsa-miR-15b;hsa-miR-7;hsa-miR-16;hsa-miR-497;hsa-miR-23a;hsa-miR-23b;hsa-miR-214;hsa-miR-195;hsa-miR-370;hsa-miR-146a;hsa-miR-424
ENSG00000261326	PIK3R1	20	9	0.376656	0.28723	hsa-miR-20a;hsa-miR-15a;hsa-miR-20b;hsa-miR-17;hsa-miR-16;hsa-miR-106a;hsa-miR-495;hsa-miR-497;hsa-miR-107;hsa-miR-106b;hsa-miR-424;hsa-miR-182;hsa-miR-15b;hsa-miR-155;hsa-miR-195;hsa-miR-503;hsa-miR-93;hsa-miR-29b;hsa-miR-29c;hsa-miR-29a
ENSG00000253352	ARID2	10	13	0.669991	0.722225	hsa-miR-132;hsa-miR-410;hsa-miR-7;hsa-miR-27a;hsa-miR-26a;hsa-miR-26b;hsa-miR-27b;hsa-miR-212;hsa-miR-206;hsa-miR-194
ENSG00000230551	SMAD4	16	12	0.374287	0.643751	hsa-miR-20a;hsa-miR-346;hsa-miR-20b;hsa-miR-22;hsa-miR-17;hsa-miR-26b;hsa-miR-106a;hsa-miR-106b;hsa-miR-19a;hsa-miR-19b;hsa-miR-183;hsa-miR-26a;hsa-miR-34a;hsa-miR-206;hsa-miR-93;hsa-miR-449b
ENSG00000230551	ARID2	13	21	0.528463	0.603488	hsa-miR-24;hsa-miR-132;hsa-miR-181a;hsa-miR-7;hsa-miR-181c;hsa-miR-181b;hsa-miR-181d;hsa-miR-26b;hsa-miR-26a;hsa-miR-155;hsa-miR-206;hsa-miR-194;hsa-miR-212
ENSG00000223704	CDC73	10	11	0.270015	0.693398	hsa-miR-200b;hsa-miR-200c;hsa-miR-181a;hsa-miR-181b;hsa-miR-181c;hsa-miR-495;hsa-miR-429;hsa-miR-186;hsa-miR-155;hsa-miR-181d
ENSG00000224660	PDGFRA	13	10	0.429583	0.403426	hsa-miR-20a;hsa-miR-20b;hsa-miR-17;hsa-miR-106a;hsa-miR-106b;hsa-miR-182;hsa-miR-27a;hsa-miR-27b;hsa-miR-143;hsa-miR-34a;hsa-miR-93;hsa-miR-197;hsa-miR-449b
ENSG00000224660	CYLD	15	11	0.419417	0.265133	hsa-miR-20a;hsa-miR-15a;hsa-miR-20b;hsa-miR-17;hsa-miR-16;hsa-miR-106a;hsa-miR-495;hsa-miR-106b;hsa-miR-497;hsa-miR-182;hsa-miR-424;hsa-miR-15b;hsa-miR-195;hsa-miR-93;hsa-miR-197
XLOC_005968	MLL2	15	12	0.33628	0.269706	hsa-miR-15a;hsa-miR-15b;hsa-miR-16;hsa-miR-143;hsa-miR-497;hsa-miR-107;hsa-miR-214;hsa-miR-449b;hsa-miR-195;hsa-miR-370;hsa-miR-197;hsa-miR-365;hsa-miR-146a;hsa-miR-424;hsa-miR-34a
ENSG00000261609	PDGFRA	18	15	0.392304	0.318278	hsa-miR-20a;hsa-miR-181d;hsa-miR-20b;hsa-miR-181b;hsa-miR-181a;hsa-miR-17;hsa-miR-181c;hsa-miR-106a;hsa-miR-106b;hsa-miR-454;hsa-miR-24;hsa-miR-494;hsa-miR-130a;hsa-miR-130b;hsa-miR-421;hsa-miR-93;hsa-miR-197;hsa-miR-143
ENSG00000267690	MLL2	10	9	0.308998	0.300352	hsa-miR-410;hsa-miR-7;hsa-miR-495;hsa-miR-23a;hsa-miR-23b;hsa-miR-214;hsa-miR-370;hsa-miR-197;hsa-miR-146a;hsa-miR-107
XLOC_003677	SMAD4	15	10	0.270357	0.282015	hsa-miR-20a;hsa-miR-20b;hsa-miR-125b;hsa-miR-17;hsa-miR-26b;hsa-miR-106a;hsa-miR-106b;hsa-miR-19a;hsa-miR-26a;hsa-miR-19b;hsa-miR-27a;hsa-miR-27b;hsa-miR-34a;hsa-miR-93;hsa-miR-449b
ENSG00000177337	CYLD	23	10	0.380184	0.341874	hsa-miR-19a;hsa-miR-19b;hsa-miR-182;hsa-miR-186;hsa-miR-30a;hsa-miR-30b;hsa-miR-30c;hsa-miR-30d;hsa-miR-30e;hsa-miR-20a;hsa-miR-20b;hsa-miR-17;hsa-miR-16;hsa-miR-93;hsa-miR-424;hsa-miR-106a;hsa-miR-106b;hsa-miR-195;hsa-miR-197;hsa-miR-15a;hsa-miR-15b;hsa-miR-495;hsa-miR-497
ENSG00000259758	BCL2	27	25	0.253862	0.345099	hsa-miR-200b;hsa-miR-200c;hsa-miR-410;hsa-miR-34a;hsa-miR-30a;hsa-miR-30b;hsa-miR-30c;hsa-miR-30d;hsa-miR-30e;hsa-miR-181d;hsa-miR-181a;hsa-miR-181b;hsa-miR-181c;hsa-miR-429;hsa-miR-383;hsa-miR-365;hsa-miR-424;hsa-miR-96;hsa-miR-143;hsa-miR-16;hsa-miR-195;hsa-miR-15a;hsa-miR-15b;hsa-miR-497;hsa-miR-23a;hsa-miR-23b;hsa-miR-449b
ENSG00000230551	PIK3R1	22	16	0.255764	0.635278	hsa-miR-29b;hsa-miR-29c;hsa-miR-29a;hsa-miR-20a;hsa-miR-20b;hsa-miR-17;hsa-miR-16;hsa-miR-222;hsa-miR-155;hsa-miR-93;hsa-miR-424;hsa-miR-96;hsa-miR-106a;hsa-miR-106b;hsa-miR-195;hsa-miR-15a;hsa-miR-15b;hsa-miR-495;hsa-miR-497;hsa-miR-503;hsa-miR-107;hsa-miR-221
ENSG00000248671	MLL2	13	8	0.294277	0.744019	hsa-miR-15a;hsa-miR-15b;hsa-miR-16;hsa-miR-497;hsa-miR-107;hsa-miR-214;hsa-miR-449b;hsa-miR-143;hsa-miR-195;hsa-miR-370;hsa-miR-365;hsa-miR-424;hsa-miR-34a
ENSG00000236144	MLL2	28	13	0.508444	0.804877	hsa-miR-497;hsa-miR-30a;hsa-miR-30b;hsa-miR-30c;hsa-miR-30d;hsa-miR-30e;hsa-let-7b;hsa-let-7c;hsa-let-7a;hsa-let-7f;hsa-let-7g;hsa-let-7d;hsa-let-7e;hsa-let-7i;hsa-miR-98;hsa-miR-214;hsa-miR-424;hsa-miR-7;hsa-miR-195;hsa-miR-197;hsa-miR-15a;hsa-miR-15b;hsa-miR-495;hsa-miR-16;hsa-miR-23a;hsa-miR-23b;hsa-miR-202;hsa-miR-107
ENSG00000223704	PIK3R1	17	14	0.300046	0.527078	hsa-miR-20a;hsa-miR-15a;hsa-miR-20b;hsa-miR-17;hsa-miR-16;hsa-miR-106a;hsa-miR-495;hsa-miR-106b;hsa-miR-497;hsa-miR-424;hsa-miR-15b;hsa-miR-155;hsa-miR-195;hsa-miR-93;hsa-miR-222;hsa-miR-107;hsa-miR-221
ENSG00000241684	BCL2	13	8	0.571925	0.385533	hsa-miR-365;hsa-miR-143;hsa-miR-23a;hsa-miR-23b;hsa-miR-182;hsa-miR-34a;hsa-miR-449b;hsa-miR-30a;hsa-miR-30b;hsa-miR-30c;hsa-miR-30d;hsa-miR-30e;hsa-miR-96
ENSG00000253352	PDGFRA	14	12	0.278049	0.482379	hsa-miR-20a;hsa-miR-20b;hsa-miR-17;hsa-miR-106a;hsa-miR-106b;hsa-miR-27a;hsa-miR-27b;hsa-miR-449b;hsa-miR-34a;hsa-miR-421;hsa-miR-494;hsa-miR-93;hsa-miR-197;hsa-miR-143
ENSG00000224597	CBL	17	10	0.392359	0.278543	hsa-miR-200b;hsa-miR-200c;hsa-let-7a;hsa-let-7f;hsa-let-7g;hsa-let-7d;hsa-let-7c;hsa-miR-495;hsa-let-7i;hsa-miR-429;hsa-miR-98;hsa-miR-214;hsa-miR-202;hsa-miR-197;hsa-let-7e;hsa-miR-422a;hsa-let-7b
ENSG00000261670	MLL2	19	16	0.316289	0.518641	hsa-let-7b;hsa-let-7c;hsa-let-7a;hsa-miR-410;hsa-let-7g;hsa-let-7d;hsa-let-7e;hsa-miR-143;hsa-miR-495;hsa-let-7i;hsa-miR-23a;hsa-miR-23b;hsa-miR-98;hsa-miR-202;hsa-miR-34a;hsa-miR-370;hsa-let-7f;hsa-miR-107;hsa-miR-449b
ENSG00000257621	CYLD	18	9	0.445625	0.273978	hsa-miR-20a;hsa-miR-181d;hsa-miR-20b;hsa-miR-181a;hsa-miR-181b;hsa-miR-181c;hsa-miR-106a;hsa-miR-495;hsa-miR-106b;hsa-miR-197;hsa-miR-186;hsa-miR-17;hsa-miR-30a;hsa-miR-30b;hsa-miR-30c;hsa-miR-30d;hsa-miR-30e;hsa-miR-93
ENSG00000257771	FAM123B	22	9	0.271947	0.455832	hsa-miR-34a;hsa-miR-30a;hsa-miR-30b;hsa-miR-30c;hsa-miR-30d;hsa-miR-30e;hsa-miR-29a;hsa-miR-16;hsa-miR-29b;hsa-miR-29c;hsa-miR-214;hsa-miR-152;hsa-miR-424;hsa-miR-31;hsa-miR-195;hsa-miR-15a;hsa-miR-15b;hsa-miR-497;hsa-miR-148b;hsa-miR-148a;hsa-miR-449b;hsa-miR-370
ENSG00000259957	MLL2	18	9	0.313268	0.647531	hsa-let-7b;hsa-let-7c;hsa-let-7a;hsa-let-7f;hsa-let-7g;hsa-let-7d;hsa-miR-134;hsa-miR-495;hsa-let-7i;hsa-miR-23a;hsa-miR-23b;hsa-miR-107;hsa-miR-98;hsa-miR-202;hsa-miR-210;hsa-miR-365;hsa-miR-146a;hsa-let-7e
ENSG00000230551	PTEN	27	17	0.322986	0.478395	hsa-miR-200b;hsa-miR-200c;hsa-miR-200a;hsa-miR-19a;hsa-miR-19b;hsa-miR-29b;hsa-miR-29c;hsa-miR-29a;hsa-miR-20a;hsa-miR-20b;hsa-miR-181a;hsa-miR-181b;hsa-miR-181c;hsa-miR-429;hsa-miR-93;hsa-miR-181d;hsa-miR-106a;hsa-miR-106b;hsa-miR-26b;hsa-miR-26a;hsa-miR-17;hsa-miR-22;hsa-miR-494;hsa-miR-495;hsa-miR-23a;hsa-miR-23b;hsa-miR-141
ENSG00000224032	PTEN	19	9	0.267331	0.548549	hsa-miR-200b;hsa-miR-200c;hsa-miR-200a;hsa-miR-22;hsa-miR-17;hsa-miR-106a;hsa-miR-106b;hsa-miR-19a;hsa-miR-23a;hsa-miR-23b;hsa-miR-20a;hsa-miR-429;hsa-miR-148b;hsa-miR-148a;hsa-miR-20b;hsa-miR-152;hsa-miR-141;hsa-miR-93;hsa-miR-19b
ENSG00000234722	MLL2	19	9	0.278467	0.835162	hsa-let-7b;hsa-let-7c;hsa-miR-202;hsa-let-7a;hsa-let-7f;hsa-let-7g;hsa-let-7d;hsa-let-7e;hsa-let-7i;hsa-miR-107;hsa-miR-497;hsa-miR-98;hsa-miR-15b;hsa-miR-34a;hsa-miR-195;hsa-miR-15a;hsa-miR-16;hsa-miR-424;hsa-miR-449b
ENSG00000268119	FAM123B	12	10	0.321089	0.441057	hsa-miR-485-5p;hsa-miR-148a;hsa-miR-23a;hsa-miR-23b;hsa-miR-148b;hsa-miR-214;hsa-miR-152;hsa-miR-34a;hsa-miR-449b;hsa-miR-29b;hsa-miR-29c;hsa-miR-29a
ENSG00000223704	TET2	11	10	0.303415	0.573522	hsa-miR-20a;hsa-miR-20b;hsa-miR-125b;hsa-miR-17;hsa-miR-106a;hsa-miR-106b;hsa-miR-23a;hsa-miR-23b;hsa-miR-143;hsa-miR-93;hsa-miR-101
ENSG00000224660	PIK3R1	16	11	0.420733	0.415895	hsa-miR-20a;hsa-miR-15a;hsa-miR-20b;hsa-miR-17;hsa-miR-16;hsa-miR-106a;hsa-miR-495;hsa-miR-106b;hsa-miR-107;hsa-miR-497;hsa-miR-182;hsa-miR-424;hsa-miR-15b;hsa-miR-195;hsa-miR-93;hsa-miR-503
XLOC_003677	TET2	22	11	0.318875	0.285833	hsa-miR-20a;hsa-let-7c;hsa-miR-20b;hsa-let-7f;hsa-let-7g;hsa-let-7d;hsa-let-7e;hsa-let-7i;hsa-miR-98;hsa-miR-93;hsa-let-7b;hsa-miR-125b;hsa-miR-106a;hsa-miR-106b;hsa-miR-26b;hsa-miR-26a;hsa-let-7a;hsa-miR-17;hsa-miR-23a;hsa-miR-23b;hsa-miR-143;hsa-miR-101
XLOC_013866	FAM123B	24	13	0.28995	0.620771	hsa-miR-34a;hsa-miR-30a;hsa-miR-30b;hsa-miR-30c;hsa-miR-29b;hsa-miR-29c;hsa-miR-29a;hsa-miR-16;hsa-miR-30d;hsa-miR-30e;hsa-miR-214;hsa-miR-152;hsa-miR-215;hsa-miR-324-5p;hsa-miR-143;hsa-miR-195;hsa-miR-192;hsa-miR-15a;hsa-miR-15b;hsa-miR-497;hsa-miR-424;hsa-miR-148b;hsa-miR-148a;hsa-miR-449b
ENSG00000212766	FAM123B	17	10	0.280821	0.388473	hsa-miR-15a;hsa-miR-15b;hsa-miR-449b;hsa-miR-16;hsa-miR-485-5p;hsa-miR-148a;hsa-miR-23a;hsa-miR-23b;hsa-miR-497;hsa-miR-148b;hsa-miR-214;hsa-miR-152;hsa-miR-34a;hsa-miR-195;hsa-miR-370;hsa-miR-424;hsa-miR-324-5p
ENSG00000260802	PIK3R1	14	10	0.330937	0.349752	hsa-miR-20a;hsa-miR-20b;hsa-miR-21;hsa-miR-17;hsa-miR-106a;hsa-miR-495;hsa-miR-106b;hsa-miR-222;hsa-miR-182;hsa-miR-155;hsa-miR-93;hsa-miR-107;hsa-miR-221;hsa-miR-96
ENSG00000224660	TET2	24	12	0.612276	0.380179	hsa-miR-20a;hsa-let-7c;hsa-miR-20b;hsa-let-7f;hsa-let-7g;hsa-miR-17;hsa-let-7e;hsa-let-7i;hsa-miR-98;hsa-miR-93;hsa-let-7b;hsa-miR-125b;hsa-miR-106a;hsa-miR-106b;hsa-miR-26b;hsa-miR-26a;hsa-let-7a;hsa-let-7d;hsa-miR-22;hsa-miR-23a;hsa-miR-23b;hsa-miR-202;hsa-miR-143;hsa-miR-101
ENSG00000268205	ARID2	10	11	0.503763	0.508483	hsa-miR-24;hsa-miR-132;hsa-miR-410;hsa-miR-26b;hsa-miR-26a;hsa-miR-27a;hsa-miR-27b;hsa-miR-212;hsa-miR-206;hsa-miR-101
ENSG00000258711	BCL2	17	9	0.280328	0.556344	hsa-miR-15a;hsa-miR-15b;hsa-miR-410;hsa-miR-21;hsa-miR-16;hsa-miR-125b;hsa-miR-424;hsa-miR-182;hsa-miR-497;hsa-miR-143;hsa-miR-195;hsa-miR-30a;hsa-miR-30b;hsa-miR-30c;hsa-miR-30d;hsa-miR-30e;hsa-miR-503
ENSG00000236144	CBL	21	14	0.313289	0.276093	hsa-let-7b;hsa-let-7c;hsa-miR-200a;hsa-let-7f;hsa-let-7g;hsa-let-7d;hsa-let-7e;hsa-miR-495;hsa-let-7i;hsa-miR-206;hsa-miR-222;hsa-miR-98;hsa-miR-214;hsa-let-7a;hsa-miR-155;hsa-miR-202;hsa-miR-141;hsa-miR-197;hsa-miR-425;hsa-miR-422a;hsa-miR-221
ENSG00000236144	FAM123B	20	9	0.390121	0.751477	hsa-miR-15a;hsa-miR-15b;hsa-miR-16;hsa-miR-485-5p;hsa-miR-148a;hsa-miR-23a;hsa-miR-23b;hsa-miR-497;hsa-miR-424;hsa-miR-214;hsa-miR-152;hsa-miR-34a;hsa-miR-148b;hsa-miR-195;hsa-miR-30a;hsa-miR-30b;hsa-miR-30c;hsa-miR-30d;hsa-miR-30e;hsa-miR-449b
ENSG00000224660	SMAD4	16	11	0.358058	0.437339	hsa-miR-20a;hsa-miR-20b;hsa-miR-125b;hsa-miR-22;hsa-miR-17;hsa-miR-26b;hsa-miR-106a;hsa-miR-106b;hsa-miR-26a;hsa-miR-183;hsa-miR-27a;hsa-miR-27b;hsa-miR-34a;hsa-miR-93;hsa-miR-146a;hsa-miR-449b
ENSG00000243766	TET2	25	9	0.346209	0.370939	hsa-miR-29b;hsa-miR-29c;hsa-miR-29a;hsa-miR-20a;hsa-let-7c;hsa-miR-20b;hsa-let-7f;hsa-let-7g;hsa-miR-17;hsa-let-7e;hsa-let-7i;hsa-miR-98;hsa-miR-152;hsa-miR-93;hsa-let-7b;hsa-miR-125b;hsa-miR-106a;hsa-miR-106b;hsa-miR-26b;hsa-miR-26a;hsa-let-7a;hsa-let-7d;hsa-miR-148b;hsa-miR-148a;hsa-miR-202
ENSG00000228223	CYLD	13	9	0.277819	0.287804	hsa-miR-20a;hsa-miR-181d;hsa-miR-20b;hsa-miR-181a;hsa-miR-181b;hsa-miR-181c;hsa-miR-106a;hsa-miR-495;hsa-miR-106b;hsa-miR-186;hsa-miR-17;hsa-miR-93;hsa-miR-197
ENSG00000251405	MLL2	10	10	0.407265	0.854031	hsa-miR-15a;hsa-miR-346;hsa-miR-15b;hsa-miR-7;hsa-miR-16;hsa-miR-134;hsa-miR-214;hsa-miR-497;hsa-miR-195;hsa-miR-424
ENSG00000230551	CDC73	12	18	0.403852	0.56593	hsa-miR-200b;hsa-miR-200c;hsa-miR-181a;hsa-miR-181b;hsa-miR-181c;hsa-miR-495;hsa-miR-19a;hsa-miR-19b;hsa-miR-429;hsa-miR-186;hsa-miR-155;hsa-miR-181d
ENSG00000253352	PIK3R1	14	10	0.395584	0.698106	hsa-miR-20a;hsa-miR-20b;hsa-miR-21;hsa-miR-17;hsa-miR-106a;hsa-miR-495;hsa-miR-106b;hsa-miR-107;hsa-miR-222;hsa-miR-93;hsa-miR-29b;hsa-miR-29c;hsa-miR-221;hsa-miR-29a
ENSG00000261609	PIK3R1	11	10	0.490928	0.377441	hsa-miR-20a;hsa-miR-20b;hsa-miR-17;hsa-miR-106a;hsa-miR-495;hsa-miR-106b;hsa-miR-107;hsa-miR-93;hsa-miR-29b;hsa-miR-29c;hsa-miR-29a
ENSG00000253352	TET2	28	10	0.477778	0.737368	hsa-miR-29b;hsa-miR-29c;hsa-miR-29a;hsa-miR-20a;hsa-let-7c;hsa-miR-20b;hsa-let-7f;hsa-let-7g;hsa-miR-17;hsa-let-7e;hsa-let-7i;hsa-miR-98;hsa-miR-152;hsa-miR-93;hsa-let-7b;hsa-miR-106a;hsa-miR-106b;hsa-miR-26b;hsa-miR-26a;hsa-let-7a;hsa-let-7d;hsa-miR-22;hsa-miR-23a;hsa-miR-23b;hsa-miR-148b;hsa-miR-148a;hsa-miR-202;hsa-miR-143
XLOC_013174	PTEN	15	8	0.429027	0.48893	hsa-miR-200b;hsa-miR-200c;hsa-miR-485-5p;hsa-miR-410;hsa-miR-181a;hsa-miR-181b;hsa-miR-181c;hsa-miR-22;hsa-miR-429;hsa-miR-26b;hsa-miR-26a;hsa-miR-25;hsa-miR-92b;hsa-miR-181d;hsa-miR-363
ENSG00000253352	SMAD4	15	11	0.472522	0.791627	hsa-miR-20a;hsa-miR-20b;hsa-miR-22;hsa-miR-17;hsa-miR-26b;hsa-miR-106a;hsa-miR-106b;hsa-miR-26a;hsa-miR-183;hsa-miR-27a;hsa-miR-27b;hsa-miR-34a;hsa-miR-206;hsa-miR-93;hsa-miR-449b
ENSG00000265142	MLL2	23	11	0.271718	0.488044	hsa-miR-410;hsa-miR-34a;hsa-miR-30a;hsa-miR-30b;hsa-miR-30c;hsa-miR-30d;hsa-miR-30e;hsa-let-7b;hsa-let-7c;hsa-let-7a;hsa-let-7f;hsa-let-7g;hsa-let-7d;hsa-let-7e;hsa-let-7i;hsa-miR-98;hsa-miR-214;hsa-miR-23a;hsa-miR-23b;hsa-miR-202;hsa-miR-449b;hsa-miR-370;hsa-miR-107
ENSG00000261609	ARID2	10	11	0.429921	0.288085	hsa-miR-181d;hsa-miR-24;hsa-miR-410;hsa-miR-181a;hsa-miR-7;hsa-miR-181c;hsa-miR-181b;hsa-miR-26b;hsa-miR-26a;hsa-miR-194
ENSG00000215386	PTEN	17	12	0.385764	0.546234	hsa-miR-181d;hsa-miR-25;hsa-miR-200a;hsa-miR-181a;hsa-miR-181b;hsa-miR-181c;hsa-miR-494;hsa-miR-495;hsa-miR-23a;hsa-miR-23b;hsa-miR-363;hsa-miR-485-5p;hsa-miR-141;hsa-miR-92b;hsa-miR-29b;hsa-miR-29c;hsa-miR-29a
ENSG00000215386	PDGFRA	11	8	0.292102	0.448444	hsa-miR-181d;hsa-miR-181a;hsa-miR-181b;hsa-miR-181c;hsa-miR-494;hsa-miR-27a;hsa-miR-27b;hsa-miR-34a;hsa-miR-421;hsa-miR-197;hsa-miR-449b
XLOC_011546	DNMT3A	12	8	0.259249	0.320484	hsa-miR-200b;hsa-miR-200c;hsa-miR-29b;hsa-miR-30e;hsa-miR-429;hsa-miR-194;hsa-miR-30a;hsa-miR-30b;hsa-miR-30c;hsa-miR-30d;hsa-miR-29c;hsa-miR-29a
ENSG00000261609	TET2	28	18	0.415563	0.264094	hsa-miR-29b;hsa-miR-29c;hsa-miR-29a;hsa-miR-20a;hsa-let-7c;hsa-miR-20b;hsa-let-7f;hsa-let-7g;hsa-miR-17;hsa-let-7e;hsa-let-7i;hsa-miR-98;hsa-miR-152;hsa-miR-93;hsa-let-7b;hsa-miR-125b;hsa-miR-106a;hsa-miR-106b;hsa-miR-26b;hsa-miR-26a;hsa-let-7a;hsa-let-7d;hsa-miR-23a;hsa-miR-23b;hsa-miR-148b;hsa-miR-148a;hsa-miR-202;hsa-miR-143
