# Supplementary material for: Integrative analyses reveal a long noncoding RNA-mediated sponge regulatory network in prostate cancer
Source: Nat Commun. 2016 Mar 15;7:10982. doi: 10.1038/ncomms10982 (PMC4796315; doi:10.1038/ncomms10982)
Supplement: Supplementary Data 2 — The predicted PTEN sponge lncRNAs and their genomic coordinates, ensemble ID, gene symbol, correlation of expression and shared miRNAs/binding sites with PTEN. [file ncomms10982-s3.xlsx]

## Sheet: lnc_detail.txt
The predicted PTEN sponge lncRNAs and their genomic coordinates, ensemble ID, gene symbol, correlation of expression and shared miRNAs/binding sites with PTEN.
lncRNA_gn	Gene Symbol	chromosome	start	end	strand	miRNA_num	miRNA_site_num	MSKCC_correlation	Mayo_Clinic_correlation	shared_miRNA
ENSG00000224032 (lnc-1)	EPB41L4A-AS1	chr5	111496223	111499973	+	19	9	0.267331	0.548549	hsa-miR-200b;hsa-miR-200c;hsa-miR-200a;hsa-miR-22;hsa-miR-17;hsa-miR-106a;hsa-miR-106b;hsa-miR-19a;hsa-miR-23a;hsa-miR-23b;hsa-miR-20a;hsa-miR-429;hsa-miR-148b;hsa-miR-148a;hsa-miR-20b;hsa-miR-152;hsa-miR-141;hsa-miR-93;hsa-miR-19b
ENSG00000230551 (lnc-2)	NA	chr5	148880578	148878856	-	27	17	0.322986	0.478395	hsa-miR-200b;hsa-miR-200c;hsa-miR-200a;hsa-miR-19a;hsa-miR-19b;hsa-miR-29b;hsa-miR-29c;hsa-miR-29a;hsa-miR-20a;hsa-miR-20b;hsa-miR-181a;hsa-miR-181b;hsa-miR-181c;hsa-miR-429;hsa-miR-93;hsa-miR-181d;hsa-miR-106a;hsa-miR-106b;hsa-miR-26b;hsa-miR-26a;hsa-miR-17;hsa-miR-22;hsa-miR-494;hsa-miR-495;hsa-miR-23a;hsa-miR-23b;hsa-miR-141
ENSG00000249669 (lnc-3)	MIR143HG	chr5	148786442	148808241	+	23	16	0.428901	0.314091	hsa-miR-19a;hsa-miR-19b;hsa-miR-29b;hsa-miR-29c;hsa-miR-29a;hsa-miR-20a;hsa-miR-20b;hsa-miR-17;hsa-miR-152;hsa-miR-92b;hsa-miR-363;hsa-miR-106a;hsa-miR-106b;hsa-miR-26b;hsa-miR-26a;hsa-miR-93;hsa-miR-25;hsa-miR-485-5p;hsa-miR-495;hsa-miR-23a;hsa-miR-23b;hsa-miR-148b;hsa-miR-148a
ENSG00000268205 (lnc-4)	NA	chr19	57815673	57819930	+	18	14	0.333522	0.421389	hsa-miR-200b;hsa-miR-200c;hsa-miR-200a;hsa-miR-410;hsa-miR-485-5p;hsa-miR-17;hsa-miR-106a;hsa-miR-495;hsa-miR-106b;hsa-miR-23a;hsa-miR-23b;hsa-miR-20a;hsa-miR-429;hsa-miR-26b;hsa-miR-26a;hsa-miR-20b;hsa-miR-141;hsa-miR-93
ENSG00000261609 (lnc-5)	MIR4720	chr16	81416874	81424489	+	35	26	0.344902	0.365208	hsa-miR-200b;hsa-miR-200c;hsa-miR-200a;hsa-miR-410;hsa-miR-454;hsa-miR-29b;hsa-miR-29c;hsa-miR-29a;hsa-miR-20a;hsa-miR-20b;hsa-miR-181a;hsa-miR-17;hsa-miR-181c;hsa-miR-429;hsa-miR-152;hsa-miR-130a;hsa-miR-130b;hsa-miR-93;hsa-miR-363;hsa-miR-181d;hsa-miR-106a;hsa-miR-106b;hsa-miR-26b;hsa-miR-26a;hsa-miR-92b;hsa-miR-25;hsa-miR-485-5p;hsa-miR-181b;hsa-miR-494;hsa-miR-495;hsa-miR-23a;hsa-miR-23b;hsa-…
ENSG00000253352 (lnc-6)	TUG1	chr22	31367052	31375381	+	25	16	0.454325	0.471453	hsa-miR-200a;hsa-miR-410;hsa-miR-29b;hsa-miR-29c;hsa-miR-29a;hsa-miR-20a;hsa-miR-20b;hsa-miR-17;hsa-miR-152;hsa-miR-92b;hsa-miR-363;hsa-miR-106a;hsa-miR-106b;hsa-miR-26b;hsa-miR-26a;hsa-miR-93;hsa-miR-25;hsa-miR-22;hsa-miR-494;hsa-miR-495;hsa-miR-23a;hsa-miR-23b;hsa-miR-148b;hsa-miR-148a;hsa-miR-141
ENSG00000267520 (lnc-7)	RP11-373L24.1	chr2	61153044	61155287	+	22	13	0.276722	-0.009702	hsa-miR-200b;hsa-miR-200c;hsa-miR-29b;hsa-miR-29c;hsa-miR-29a;hsa-miR-20a;hsa-miR-20b;hsa-miR-181a;hsa-miR-181b;hsa-miR-181c;hsa-miR-429;hsa-miR-152;hsa-miR-93;hsa-miR-181d;hsa-miR-106a;hsa-miR-106b;hsa-miR-26b;hsa-miR-26a;hsa-miR-485-5p;hsa-miR-17;hsa-miR-148b;hsa-miR-148a
ENSG00000234456	MAGI2-AS3	chr7	79088021	79093061	+	19	14	0.448578	0.329102	hsa-miR-200b;hsa-miR-200c;hsa-miR-25;hsa-miR-485-5p;hsa-miR-181a;hsa-miR-181b;hsa-miR-181c;hsa-miR-494;hsa-miR-22;hsa-miR-23a;hsa-miR-23b;hsa-miR-429;hsa-miR-148b;hsa-miR-148a;hsa-miR-152;hsa-miR-495;hsa-miR-92b;hsa-miR-181d;hsa-miR-363
ENSG00000215386	MIR99AHG	chr21	17442842	17982094	+	17	12	0.385764	0.546234	hsa-miR-181d;hsa-miR-25;hsa-miR-200a;hsa-miR-181a;hsa-miR-181b;hsa-miR-181c;hsa-miR-494;hsa-miR-495;hsa-miR-23a;hsa-miR-23b;hsa-miR-363;hsa-miR-485-5p;hsa-miR-141;hsa-miR-92b;hsa-miR-29b;hsa-miR-29c;hsa-miR-29a
ENSG00000241684	ADAMTS9-AS2	chr3	64670780	64961211	+	15	10	0.405645	0.314257	hsa-miR-25;hsa-miR-494;hsa-miR-454;hsa-miR-19a;hsa-miR-23a;hsa-miR-23b;hsa-miR-19b;hsa-miR-148b;hsa-miR-148a;hsa-miR-152;hsa-miR-130a;hsa-miR-130b;hsa-miR-495;hsa-miR-92b;hsa-miR-363
XLOC_013174	NA	chr19	57808920	57811732	+	15	8	0.429027	0.48893	hsa-miR-200b;hsa-miR-200c;hsa-miR-485-5p;hsa-miR-410;hsa-miR-181a;hsa-miR-181b;hsa-miR-181c;hsa-miR-22;hsa-miR-429;hsa-miR-26b;hsa-miR-26a;hsa-miR-25;hsa-miR-92b;hsa-miR-181d;hsa-miR-363
ENSG00000261128	NA	chr16	80631803	80636416	-	13	8	0.335566	0.276199	hsa-miR-200b;hsa-miR-200c;hsa-miR-20b;hsa-miR-410;hsa-miR-17;hsa-miR-106a;hsa-miR-495;hsa-miR-106b;hsa-miR-23a;hsa-miR-23b;hsa-miR-20a;hsa-miR-429;hsa-miR-93
ENSG00000237187	NR2F1-AS1	chr5	92916848	92879730	-	11	8	0.31263	0.280978	hsa-miR-200b;hsa-miR-200c;hsa-miR-485-5p;hsa-miR-25;hsa-miR-494;hsa-miR-454;hsa-miR-429;hsa-miR-130a;hsa-miR-130b;hsa-miR-92b;hsa-miR-363
