# Supplementary material for: Integrative analyses reveal a long noncoding RNA-mediated sponge regulatory network in prostate cancer
Source: Nat Commun. 2016 Mar 15;7:10982. doi: 10.1038/ncomms10982 (PMC4796315; doi:10.1038/ncomms10982)
Supplement: Supplementary Data 3 — The predicted lncRNA-targeting of three candidate PTEN sponge lncRNAs (lnc2, 6 and 7) and their miRNA ID and the location information of miRNAs binding sites within the transcripts. [file ncomms10982-s4.xlsx]

## Sheet: ENSG00000253352(lnc6)
miRNA_ID	miRNA_site_along_the_lncRNA	Shared_by_PTEN
hsa-let-7a	275	n
hsa-let-7b	275	n
hsa-let-7c	275	n
hsa-let-7d	275	n
hsa-let-7e	275	n
hsa-let-7f	275	n
hsa-let-7g	275	n
hsa-let-7i	275	n
hsa-miR-106a	2429	y
hsa-miR-106b	2429	y
hsa-miR-107	4003,4136	n
hsa-miR-132	575,632	n
hsa-miR-141	416	y
hsa-miR-143	1395	n
hsa-miR-148a	3055	y
hsa-miR-148b	3055	y
hsa-miR-152	3055	y
hsa-miR-17	2429	y
hsa-miR-183	3359	n
hsa-miR-185	4287	n
hsa-miR-186	2366,3000	n
hsa-miR-18a	828	n
hsa-miR-18b	828	n
hsa-miR-193b	2517	n
hsa-miR-194	4653,633	n
hsa-miR-197	1622,296	n
hsa-miR-200a	416	y
hsa-miR-202	275	n
hsa-miR-206	1721,852	n
hsa-miR-20a	2429	y
hsa-miR-20b	2429	y
hsa-miR-21	2333	n
hsa-miR-212	575,632	n
hsa-miR-214	3661	n
hsa-miR-22	2740	y
hsa-miR-221	3683	n
hsa-miR-222	3683	n
hsa-miR-223	1964	n
hsa-miR-23a	5092	y
hsa-miR-23b	5092	y
hsa-miR-25	424	y
hsa-miR-26a	2004,5013	y
hsa-miR-26b	2004,5013	y
hsa-miR-27a	866	n
hsa-miR-27b	866	n
hsa-miR-29a	46	y
hsa-miR-29b	46	y
hsa-miR-29c	46	y
hsa-miR-31	2857,3980	n
hsa-miR-328	3636	n
hsa-miR-335	1432,3978	n
hsa-miR-34a	1685,3339	n
hsa-miR-363	424	y
hsa-miR-365	2665	n
hsa-miR-370	2918,4456	n
hsa-miR-382	2903	n
hsa-miR-410	2274	y
hsa-miR-421	2959,4503,577	n
hsa-miR-422a	665	n
hsa-miR-425	2983	n
hsa-miR-449b	1685,3339	n
hsa-miR-494	2913,4767	y
hsa-miR-495	1014,3079,3233	y
hsa-miR-7	3902	n
hsa-miR-92b	424	y
hsa-miR-93	2429	y
hsa-miR-98	275	n

## Sheet: ENSG00000230551(lnc2)
miRNA_ID	miRNA_site_along_the_lncRNA	Shared_by_PTEN
hsa-miR-96	603	n
hsa-miR-93	1639,8072	y
hsa-miR-7	3157	n
hsa-miR-503	3239	n
hsa-miR-497	3238	n
hsa-miR-495	4145,6423,7061,903	y
hsa-miR-494	4131	y
hsa-miR-449b	5058,7237	n
hsa-miR-429	2379	y
hsa-miR-425	3908	n
hsa-miR-424	3238	n
hsa-miR-421	3607,3805,3816,8553	n
hsa-miR-382	1081	n
hsa-miR-365	1543	n
hsa-miR-34a	5058,7237	n
hsa-miR-346	2603	n
hsa-miR-335	204	n
hsa-miR-30e	3028,6927	n
hsa-miR-30d	3028,6927	n
hsa-miR-30c	3028,6927	n
hsa-miR-30b	3028,6927	n
hsa-miR-30a	3028,6927	n
hsa-miR-29c	4634	y
hsa-miR-29b	4634	y
hsa-miR-29a	4634	y
hsa-miR-26b	1154,4303	y
hsa-miR-26a	1154,4303	y
hsa-miR-24	1828,2228,3731,5042,5980	n
hsa-miR-23b	5765	y
hsa-miR-23a	5765	y
hsa-miR-223	4117,6244	n
hsa-miR-222	1378,4124,627	n
hsa-miR-221	1378,4124,627	n
hsa-miR-22	7849	y
hsa-miR-215	4045	n
hsa-miR-212	3561,3803,76	n
hsa-miR-20b	1639,8072	y
hsa-miR-20a	1639,8072	y
hsa-miR-206	2650,8224	n
hsa-miR-200c	2379	y
hsa-miR-200b	2379	y
hsa-miR-200a	2911,6647	y
hsa-miR-19b	7486	y
hsa-miR-19a	7486	y
hsa-miR-197	4587	n
hsa-miR-195	3238	n
hsa-miR-194	3689,700,7063,8322,8334	n
hsa-miR-192	4045	n
hsa-miR-186	1584,2555,2625,2917,5717,7145,7170,7337,7444	n
hsa-miR-183	1252	n
hsa-miR-181d	8557	y
hsa-miR-181c	8557	y
hsa-miR-181b	8557	y
hsa-miR-181a	8557	y
hsa-miR-17	1639,8072	y
hsa-miR-16	3238	n
hsa-miR-15b	3238	n
hsa-miR-15a	3238	n
hsa-miR-155	6759,7307	n
hsa-miR-143	544	n
hsa-miR-141	2911,6647	y
hsa-miR-134	5518	n
hsa-miR-132	3561,3803,76	n
hsa-miR-10b	4482	n
hsa-miR-10a	4482	n
hsa-miR-107	7611	n
hsa-miR-106b	1639,8072	y
hsa-miR-106a	1639,8072	y

## Sheet: ENSG00000267520 (lnc7)
The predicted lncRNA-targeting of three candidate PTEN sponge lncRNAs (lnc2, 6 and 7) and their miRNA ID and the location information of miRNAs binding sites within the transcripts.
miRNA_ID	miRNA_site_along_the_lncRNA	Shared_by_PTEN
hsa-let-7a	27	n
hsa-let-7b	27	n
hsa-let-7c	27	n
hsa-let-7d	27	n
hsa-let-7e	27	n
hsa-let-7f	27	n
hsa-let-7g	27	n
hsa-let-7i	27	n
hsa-miR-106a	1606,194,2161	y
hsa-miR-106b	1606,194,2161	y
hsa-miR-148a	217	y
hsa-miR-148b	217	y
hsa-miR-152	217	y
hsa-miR-15a	1451	n
hsa-miR-15b	1451	n
hsa-miR-16	1451	n
hsa-miR-17	1606,194,2161	y
hsa-miR-181a	1719737	y
hsa-miR-181b	1719737	y
hsa-miR-181c	1719737	y
hsa-miR-181d	1719737	y
hsa-miR-185	1600	n
hsa-miR-186	766,840,948	n
hsa-miR-195	1451	n
hsa-miR-200b	1684	y
hsa-miR-200c	1684	y
hsa-miR-20a	1606,194,2161	y
hsa-miR-20b	1606,194,2161	y
hsa-miR-210	1479	n
hsa-miR-214	1449921	n
hsa-miR-26a	1164	y
hsa-miR-26b	1164	y
hsa-miR-29a	1276,663,72	y
hsa-miR-29b	1276,663,72	y
hsa-miR-29c	1276,663,72	y
hsa-miR-30a	252	n
hsa-miR-30b	252	n
hsa-miR-30c	252	n
hsa-miR-30d	252	n
hsa-miR-30e	252	n
hsa-miR-335	896	n
hsa-miR-365	784	n
hsa-miR-424	1451	n
hsa-miR-429	1684	y
hsa-miR-497	1451	n
hsa-miR-93	1606,194,2161	y
hsa-miR-98	27	n
