# Supplementary material for: Integrative analyses reveal a long noncoding RNA-mediated sponge regulatory network in prostate cancer
Source: Nat Commun. 2016 Mar 15;7:10982. doi: 10.1038/ncomms10982 (PMC4796315; doi:10.1038/ncomms10982)
Supplement: Supplementary Data 4 — The ID, sequence, conservation and the cell-line expression level of the predicted PTEN-targeting miRNAs. [file ncomms10982-s5.xlsx]

## Sheet: Sheet1
Description: the ID, sequence, conservation and the cell-line expression level of the predicted PTEN-targeting miRNAs.
Accession	ID	Sequence	Mature1_Acc	Mature1_ID	Mature1_Seq	Mature2_Acc	Mature2_ID	Mature2_Seq	Conserved_miRNA	top_50%_expression_in_relevant_cell_line
MI0000113	hsa-mir-106a	CCUUGGCCAUGUAAAAGUGCUUACAGUGCAGGUAGCUUUUUGAGAUCUACUGCAAUGUAAGCACUUCUUACAUUACCAUGG	MIMAT0000103	hsa-miR-106a-5p	AAAAGUGCUUACAGUGCAGGUAG	MIMAT0004517	hsa-miR-106a-3p	CUGCAAUGUAAGCACUUCUUAC	y	y
MI0000734	hsa-mir-106b	CCUGCCGGGGCUAAAGUGCUGACAGUGCAGAUAGUGGUCCUCUCCGUGCUACCGCACUGUGGGUACUUGCUGCUCCAGCAGG	MIMAT0000680	hsa-miR-106b-5p	UAAAGUGCUGACAGUGCAGAU	MIMAT0004672	hsa-miR-106b-3p	CCGCACUGUGGGUACUUGCUGC	y	y
MI0006358	hsa-mir-1297	UGUUUAUCUCUAGGGUUGAUCUAUUAGAAUUACUUAUCUGAGCCAAAGUAAUUCAAGUAAUUCAGGUGUAGUGAAAC	MIMAT0005886	hsa-miR-1297	UUCAAGUAAUUCAGGUG	-	-	-	y	n
MI0000448	hsa-mir-130a	UGCUGCUGGCCAGAGCUCUUUUCACAUUGUGCUACUGUCUGCACCUGUCACUAGCAGUGCAAUGUUAAAAGGGCAUUGGCCGUGUAGUG	MIMAT0004593	hsa-miR-130a-5p	UUCACAUUGUGCUACUGUCUGC	MIMAT0000425	hsa-miR-130a-3p	CAGUGCAAUGUUAAAAGGGCAU	y	y
MI0000748	hsa-mir-130b	GGCCUGCCCGACACUCUUUCCCUGUUGCACUACUAUAGGCCGCUGGGAAGCAGUGCAAUGAUGAAAGGGCAUCGGUCAGGUC	MIMAT0004680	hsa-miR-130b-5p	ACUCUUUCCCUGUUGCACUAC	MIMAT0000691	hsa-miR-130b-3p	CAGUGCAAUGAUGAAAGGGCAU	y	y
MI0000457	hsa-mir-141	CGGCCGGCCCUGGGUCCAUCUUCCAGUACAGUGUUGGAUGGUCUAAUUGUGAAGCUCCUAACACUGUCUGGUAAAGAUGGCUCCCGGGUGGGUUC	MIMAT0004598	hsa-miR-141-5p	CAUCUUCCAGUACAGUGUUGGA	MIMAT0000432	hsa-miR-141-3p	UAACACUGUCUGGUAAAGAUGG	y	y
MI0000460	hsa-mir-144	UGGGGCCCUGGCUGGGAUAUCAUCAUAUACUGUAAGUUUGCGAUGAGACACUACAGUAUAGAUGAUGUACUAGUCCGGGCACCCCC	MIMAT0004600	hsa-miR-144-5p	GGAUAUCAUCAUAUACUGUAAG	MIMAT0000436	hsa-miR-144-3p	UACAGUAUAGAUGAUGUACU	y	n
MI0000253	hsa-mir-148a	GAGGCAAAGUUCUGAGACACUCCGACUCUGAGUAUGAUAGAAGUCAGUGCACUACAGAACUUUGUCUC	MIMAT0004549	hsa-miR-148a-5p	AAAGUUCUGAGACACUCCGACU	MIMAT0000243	hsa-miR-148a-3p	UCAGUGCACUACAGAACUUUGU	y	y
MI0000811	hsa-mir-148b	CAAGCACGAUUAGCAUUUGAGGUGAAGUUCUGUUAUACACUCAGGCUGUGGCUCUCUGAAAGUCAGUGCAUCACAGAACUUUGUCUCGAAAGCUUUCUA	MIMAT0004699	hsa-miR-148b-5p	AAGUUCUGUUAUACACUCAGGC	MIMAT0000759	hsa-miR-148b-3p	UCAGUGCAUCACAGAACUUUGU	y	y
MI0000462	hsa-mir-152	UGUCCCCCCCGGCCCAGGUUCUGUGAUACACUCCGACUCGGGCUCUGGAGCAGUCAGUGCAUGACAGAACUUGGGCCCGGAAGGACC	MIMAT0026479	hsa-miR-152-5p	AGGUUCUGUGAUACACUCCGACU	MIMAT0000438	hsa-miR-152-3p	UCAGUGCAUGACAGAACUUGG	y	y
MI0000464	hsa-mir-153	AGCGGUGGCCAGUGUCAUUUUUGUGAUGUUGCAGCUAGUAAUAUGAGCCCAGUUGCAUAGUCACAAAAGUGAUCAUUGGAAACUGUG	MIMAT0026480	hsa-miR-153-5p	UCAUUUUUGUGAUGUUGCAGCU	MIMAT0000439	hsa-miR-153-3p	UUGCAUAGUCACAAAAGUGAUC	y	n
MI0000071	hsa-mir-17	GUCAGAAUAAUGUCAAAGUGCUUACAGUGCAGGUAGUGAUAUGUGCAUCUACUGCAGUGAAGGCACUUGUAGCAUUAUGGUGAC	MIMAT0000070	hsa-miR-17-5p	CAAAGUGCUUACAGUGCAGGUAG	MIMAT0000071	hsa-miR-17-3p	ACUGCAGUGAAGGCACUUGUAG	y	y
MI0000289	hsa-mir-181a	UGAGUUUUGAGGUUGCUUCAGUGAACAUUCAACGCUGUCGGUGAGUUUGGAAUUAAAAUCAAAACCAUCGACCGUUGAUUGUACCCUAUGGCUAACCAUCAUCUACUCCA	MIMAT0000256	hsa-miR-181a-5p	AACAUUCAACGCUGUCGGUGAGU	MIMAT0000270	hsa-miR-181a-3p	ACCAUCGACCGUUGAUUGUACC	y	y
MI0000270	hsa-mir-181b	CCUGUGCAGAGAUUAUUUUUUAAAAGGUCACAAUCAACAUUCAUUGCUGUCGGUGGGUUGAACUGUGUGGACAAGCUCACUGAACAAUGAAUGCAACUGUGGCCCCGCUU	MIMAT0000257	hsa-miR-181b-5p	AACAUUCAUUGCUGUCGGUGGGU	MIMAT0022692	hsa-miR-181b-3p	CUCACUGAACAAUGAAUGCAA	y	y
MI0000271	hsa-mir-181c	CGGAAAAUUUGCCAAGGGUUUGGGGGAACAUUCAACCUGUCGGUGAGUUUGGGCAGCUCAGGCAAACCAUCGACCGUUGAGUGGACCCUGAGGCCUGGAAUUGCCAUCCU	MIMAT0000258	hsa-miR-181c-5p	AACAUUCAACCUGUCGGUGAGU	MIMAT0004559	hsa-miR-181c-3p	AACCAUCGACCGUUGAGUGGAC	y	y
MI0003139	hsa-mir-181d	GUCCCCUCCCCUAGGCCACAGCCGAGGUCACAAUCAACAUUCAUUGUUGUCGGUGGGUUGUGAGGACUGAGGCCAGACCCACCGGGGGAUGAAUGUCACUGUGGCUGGGCCAGACACGGCUUAAGGGGAAUGGGGAC	MIMAT0002821	hsa-miR-181d-5p	AACAUUCAUUGUUGUCGGUGGGU	MIMAT0026608	hsa-miR-181d-3p	CCACCGGGGGAUGAAUGUCAC	y	y
MI0000073	hsa-mir-19a	GCAGUCCUCUGUUAGUUUUGCAUAGUUGCACUACAAGAAGAAUGUAGUUGUGCAAAUCUAUGCAAAACUGAUGGUGGCCUGC	MIMAT0004490	hsa-miR-19a-5p	AGUUUUGCAUAGUUGCACUACA	MIMAT0000073	hsa-miR-19a-3p	UGUGCAAAUCUAUGCAAAACUGA	y	y
MI0000074	hsa-mir-19b	CACUGUUCUAUGGUUAGUUUUGCAGGUUUGCAUCCAGCUGUGUGAUAUUCUGCUGUGCAAAUCCAUGCAAAACUGACUGUGGUAGUG	MIMAT0004491	hsa-miR-19b-1-5p	AGUUUUGCAGGUUUGCAUCCAGC	MIMAT0000074	hsa-miR-19b-3p	UGUGCAAAUCCAUGCAAAACUGA	y	y
MI0000737	hsa-mir-200a	CCGGGCCCCUGUGAGCAUCUUACCGGACAGUGCUGGAUUUCCCAGCUUGACUCUAACACUGUCUGGUAACGAUGUUCAAAGGUGACCCGC	MIMAT0001620	hsa-miR-200a-5p	CAUCUUACCGGACAGUGCUGGA	MIMAT0000682	hsa-miR-200a-3p	UAACACUGUCUGGUAACGAUGU	y	y
MI0000342	hsa-mir-200b	CCAGCUCGGGCAGCCGUGGCCAUCUUACUGGGCAGCAUUGGAUGGAGUCAGGUCUCUAAUACUGCCUGGUAAUGAUGACGGCGGAGCCCUGCACG	MIMAT0004571	hsa-miR-200b-5p	CAUCUUACUGGGCAGCAUUGGA	MIMAT0000318	hsa-miR-200b-3p	UAAUACUGCCUGGUAAUGAUGA	y	y
MI0000650	hsa-mir-200c	CCCUCGUCUUACCCAGCAGUGUUUGGGUGCGGUUGGGAGUCUCUAAUACUGCCGGGUAAUGAUGGAGG	MIMAT0004657	hsa-miR-200c-5p	CGUCUUACCCAGCAGUGUUUGG	MIMAT0000617	hsa-miR-200c-3p	UAAUACUGCCGGGUAAUGAUGGA	y	y
MI0000285	hsa-mir-205	AAAGAUCCUCAGACAAUCCAUGUGCUUCUCUUGUCCUUCAUUCCACCGGAGUCUGUCUCAUACCCAACCAGAUUUCAGUGGAGUGAAGUUCAGGAGGCAUGGAGCUGACA	MIMAT0000266	hsa-miR-205-5p	UCCUUCAUUCCACCGGAGUCUG	MIMAT0009197	hsa-miR-205-3p	GAUUUCAGUGGAGUGAAGUUC	y	n
MI0000076	hsa-mir-20a	GUAGCACUAAAGUGCUUAUAGUGCAGGUAGUGUUUAGUUAUCUACUGCAUUAUGAGCACUUAAAGUACUGC	MIMAT0000075	hsa-miR-20a-5p	UAAAGUGCUUAUAGUGCAGGUAG	MIMAT0004493	hsa-miR-20a-3p	ACUGCAUUAUGAGCACUUAAAG	y	y
MI0001519	hsa-mir-20b	AGUACCAAAGUGCUCAUAGUGCAGGUAGUUUUGGCAUGACUCUACUGUAGUAUGGGCACUUCCAGUACU	MIMAT0001413	hsa-miR-20b-5p	CAAAGUGCUCAUAGUGCAGGUAG	MIMAT0004752	hsa-miR-20b-3p	ACUGUAGUAUGGGCACUUCCAG	y	y
MI0000078	hsa-mir-22	GGCUGAGCCGCAGUAGUUCUUCAGUGGCAAGCUUUAUGUCCUGACCCAGCUAAAGCUGCCAGUUGAAGAACUGUUGCCCUCUGCC	MIMAT0004495	hsa-miR-22-5p	AGUUCUUCAGUGGCAAGCUUUA	MIMAT0000077	hsa-miR-22-3p	AAGCUGCCAGUUGAAGAACUGU	y	y
MI0000079	hsa-mir-23a	GGCCGGCUGGGGUUCCUGGGGAUGGGAUUUGCUUCCUGUCACAAAUCACAUUGCCAGGGAUUUCCAACCGACC	MIMAT0004496	hsa-miR-23a-5p	GGGGUUCCUGGGGAUGGGAUUU	MIMAT0000078	hsa-miR-23a-3p	AUCACAUUGCCAGGGAUUUCC	y	y
MI0000439	hsa-mir-23b	CUCAGGUGCUCUGGCUGCUUGGGUUCCUGGCAUGCUGAUUUGUGACUUAAGAUUAAAAUCACAUUGCCAGGGAUUACCACGCAACCACGACCUUGGC	MIMAT0004587	hsa-miR-23b-5p	UGGGUUCCUGGCAUGCUGAUUU	MIMAT0000418	hsa-miR-23b-3p	AUCACAUUGCCAGGGAUUACC	y	y
MI0016010	hsa-mir-23c	AGUGACUUUCCAGGUGUCACACAGUGAGUGGCAUAAUCAGAGUACAAUUUGAGUCAUGCCCAUACAUCACAUUGCCAGUGAUUACCCAAGGAAAGUGACG	MIMAT0018000	hsa-miR-23c	AUCACAUUGCCAGUGAUUACCC	-	-	-	y	n
MI0000082	hsa-mir-25	GGCCAGUGUUGAGAGGCGGAGACUUGGGCAAUUGCUGGACGCUGCCCUGGGCAUUGCACUUGUCUCGGUCUGACAGUGCCGGCC	MIMAT0004498	hsa-miR-25-5p	AGGCGGAGACUUGGGCAAUUG	MIMAT0000081	hsa-miR-25-3p	CAUUGCACUUGUCUCGGUCUGA	y	y
MI0000083	hsa-mir-26a	GUGGCCUCGUUCAAGUAAUCCAGGAUAGGCUGUGCAGGUCCCAAUGGGCCUAUUCUUGGUUACUUGCACGGGGACGC	MIMAT0000082	hsa-miR-26a-5p	UUCAAGUAAUCCAGGAUAGGCU	MIMAT0004499	hsa-miR-26a-1-3p	CCUAUUCUUGGUUACUUGCACG	y	y
MI0000084	hsa-mir-26b	CCGGGACCCAGUUCAAGUAAUUCAGGAUAGGUUGUGUGCUGUCCAGCCUGUUCUCCAUUACUUGGCUCGGGGACCGG	MIMAT0000083	hsa-miR-26b-5p	UUCAAGUAAUUCAGGAUAGGU	MIMAT0004500	hsa-miR-26b-3p	CCUGUUCUCCAUUACUUGGCUC	y	y
MI0000747	hsa-mir-296-3p	AGGACCCUUCCAGAGGGCCCCCCCUCAAUCCUGUUGUGCCUAAUUCAGAGGGUUGGGUGGAGGCUCUCCUGAAGGGCUCU	-	-	-	MIMAT0004679	hsa-miR-296-3p	GAGGGUUGGGUGGAGGCUCUCC	n	n
MI0000087	hsa-mir-29a	AUGACUGAUUUCUUUUGGUGUUCAGAGUCAAUAUAAUUUUCUAGCACCAUCUGAAAUCGGUUAU	MIMAT0004503	hsa-miR-29a-5p	ACUGAUUUCUUUUGGUGUUCAG	MIMAT0000086	hsa-miR-29a-3p	UAGCACCAUCUGAAAUCGGUUA	y	y
MI0000105	hsa-mir-29b	CUUCAGGAAGCUGGUUUCAUAUGGUGGUUUAGAUUUAAAUAGUGAUUGUCUAGCACCAUUUGAAAUCAGUGUUCUUGGGGG	MIMAT0004514	hsa-miR-29b-1-5p	GCUGGUUUCAUAUGGUGGUUUAGA	MIMAT0000100	hsa-miR-29b-3p	UAGCACCAUUUGAAAUCAGUGUU	y	y
MI0000735	hsa-mir-29c	AUCUCUUACACAGGCUGACCGAUUUCUCCUGGUGUUCAGAGUCUGUUUUUGUCUAGCACCAUUUGAAAUCGGUUAUGAUGUAGGGGGA	MIMAT0004673	hsa-miR-29c-5p	UGACCGAUUUCUCCUGGUGUUC	MIMAT0000681	hsa-miR-29c-3p	UAGCACCAUUUGAAAUCGGUUA	y	y
MI0000745	hsa-mir-301a	ACUGCUAACGAAUGCUCUGACUUUAUUGCACUACUGUACUUUACAGCUAGCAGUGCAAUAGUAUUGUCAAAGCAUCUGAAAGCAGG	MIMAT0022696	hsa-miR-301a-5p	GCUCUGACUUUAUUGCACUACU	MIMAT0000688	hsa-miR-301a-3p	CAGUGCAAUAGUAUUGUCAAAGC	y	n
MI0005568	hsa-mir-301b	GCCGCAGGUGCUCUGACGAGGUUGCACUACUGUGCUCUGAGAAGCAGUGCAAUGAUAUUGUCAAAGCAUCUGGGACCA	MIMAT0032026	hsa-miR-301b-5p	GCUCUGACGAGGUUGCACUACU	MIMAT0004958	hsa-miR-301b-3p	CAGUGCAAUGAUAUUGUCAAAGC	y	n
MI0000090	hsa-mir-32	GGAGAUAUUGCACAUUACUAAGUUGCAUGUUGUCACGGCCUCAAUGCAAUUUAGUGUGUGUGAUAUUUUC	MIMAT0000090	hsa-miR-32-5p	UAUUGCACAUUACUAAGUUGCA	MIMAT0004505	hsa-miR-32-3p	CAAUUUAGUGUGUGUGAUAUUU	y	n
MI0000542	hsa-mir-320a	GCUUCGCUCCCCUCCGCCUUCUCUUCCCGGUUCUUCCCGGAGUCGGGAAAAGCUGGGUUGAGAGGGCGAAAAAGGAUGAGGU	MIMAT0000510	hsa-miR-320a	AAAAGCUGGGUUGAGAGGGCGA	-	-	-	y	n
MI0003776	hsa-mir-320b	AAUUAAUCCCUCUCUUUCUAGUUCUUCCUAGAGUGAGGAAAAGCUGGGUUGAGAGGGCAAACAAAUUAACUAAUUAAUU	MIMAT0005792	hsa-miR-320b	AAAAGCUGGGUUGAGAGGGCAA	-	-	-	y	n
MI0003778	hsa-mir-320c	UUUGCAUUAAAAAUGAGGCCUUCUCUUCCCAGUUCUUCCCAGAGUCAGGAAAAGCUGGGUUGAGAGGGUAGAAAAAAAAUGAUGUAGG	MIMAT0005793	hsa-miR-320c	AAAAGCUGGGUUGAGAGGGU	-	-	-	y	n
MI0008190	hsa-mir-320d	UUCUCGUCCCAGUUCUUCCCAAAGUUGAGAAAAGCUGGGUUGAGAGGA	MIMAT0006764	hsa-miR-320d	AAAAGCUGGGUUGAGAGGA	-	-	-	y	n
MI0000764	hsa-mir-363	UGUUGUCGGGUGGAUCACGAUGCAAUUUUGAUGAGUAUCAUAGGAGAAAAAUUGCACGGUAUCCAUCUGUAAACC	MIMAT0003385	hsa-miR-363-5p	CGGGUGGAUCACGAUGCAAUUU	MIMAT0000707	hsa-miR-363-3p	AAUUGCACGGUAUCCAUCUGUA	y	y
MI0016067	hsa-mir-3666	AGUAAGGUCCGUCAGUUGUAAUGAGACCCAGUGCAAGUGUAGAUGCCGACUCCGUGGCAGAGUUCAGCGUUUCACACUGCCUGGUCUCUGUCACUCUAUUGAAUUAGAUUG	MIMAT0018088	hsa-miR-3666	CAGUGCAAGUGUAGAUGCCGA		-	-	y	n
MI0000775	hsa-mir-367	CCAUUACUGUUGCUAAUAUGCAACUCUGUUGAAUAUAAAUUGGAAUUGCACUUUAGCAAUGGUGAUGG	MIMAT0004686	hsa-miR-367-5p	ACUGUUGCUAAUAUGCAACUCU	MIMAT0000719	hsa-miR-367-3p	AAUUGCACUUUAGCAAUGGUGA	y	n
MI0000782	hsa-mir-374a	UACAUCGGCCAUUAUAAUACAACCUGAUAAGUGUUAUAGCACUUAUCAGAUUGUAUUGUAAUUGUCUGUGUA	MIMAT0000727	hsa-miR-374a-5p	UUAUAAUACAACCUGAUAAGUG	MIMAT0004688	hsa-miR-374a-3p	CUUAUCAGAUUGUAUUGUAAUU	y	n
MI0005566	hsa-mir-374b	ACUCGGAUGGAUAUAAUACAACCUGCUAAGUGUCCUAGCACUUAGCAGGUUGUAUUAUCAUUGUCCGUGUCU	MIMAT0004955	hsa-miR-374b-5p	AUAUAAUACAACCUGCUAAGUG	MIMAT0004956	hsa-miR-374b-3p	CUUAGCAGGUUGUAUUAUCAUU	y	n
MI0002465	hsa-mir-410	GGUACCUGAGAAGAGGUUGUCUGUGAUGAGUUCGCUUUUAUUAAUGACGAAUAUAACACAGAUGGCCUGUUUUCAGUACC	MIMAT0026558	hsa-miR-410-5p	AGGUUGUCUGUGAUGAGUUCG	MIMAT0002171	hsa-miR-410-3p	AAUAUAACACAGAUGGCCUGU	y	y
MI0015872	hsa-mir-4262	GAAAGCUGCAGGUGCUGAUGUUGGGGGGACAUUCAGACUACCUGCAGCAGAGCC	MIMAT0016894	hsa-miR-4262	GACAUUCAGACUACCUG	-	-	-	y	n
MI0001641	hsa-mir-429	CGCCGGCCGAUGGGCGUCUUACCAGACAUGGUUAGACCUGGCCCUCUGUCUAAUACUGUCUGGUAAAACCGUCCAUCCGCUGC	MIMAT0001536	hsa-miR-429	UAAUACUGUCUGGUAAAACCGU	-	-	-	y	y
MI0015822	hsa-mir-4295	CUUUGUGGAACAGUGCAAUGUUUUCCUUGCCUGUGGCAAGACCACUUCGGUUCAAGGCUAAGAAACUAGACUGUUCCUACAGAGA	MIMAT0016844	hsa-miR-4295	CAGUGCAAUGUUUUCCUU	-	-	-	y	n
MI0016768	hsa-mir-4429	AGGGAGAAAAGCUGGGCUGAGAGGCGACUGGUGUCUAAUUUGUUUGUCUCUCCAACUCAGACUGCCUGGCCCA	MIMAT0018944	hsa-miR-4429	AAAAGCUGGGCUGAGAGGCG	-	-	-	y	n
MI0016816	hsa-mir-4465	CAUGUGUCCCCUGGCACGCUAUUUGAGGUUUACUAUGGAACCUCAAGUAGUCUGACCAGGGGACACAUGA	MIMAT0018992	hsa-miR-4465	CUCAAGUAGUCUGACCAGGGGA	-	-	-	y	n
MI0003820	hsa-mir-454	UCUGUUUAUCACCAGAUCCUAGAACCCUAUCAAUAUUGUCUCUGCUGUGUAAAUAGUUCUGAGUAGUGCAAUAUUGCUUAUAGGGUUUUGGUGUUUGGAAAGAACAAUGGGCAGG	MIMAT0003884	hsa-miR-454-5p	ACCCUAUCAAUAUUGUCUCUGC	MIMAT0003885	hsa-miR-454-3p	UAGUGCAAUAUUGCUUAUAGGGU	y	y
MI0002469	hsa-mir-485-5p	ACUUGGAGAGAGGCUGGCCGUGAUGAAUUCGAUUCAUCAAAGCGAGUCAUACACGGCUCUCCUCUCUUUUAGU	MIMAT0002175	hsa-miR-485-5p	AGAGGCUGGCCGUGAUGAAUUC	-	-	-	n	n
MI0002470	hsa-mir-486-5p	GCAUCCUGUACUGAGCUGCCCCGAGGCCCUUCAUGCUGCCCAGCUCGGGGCAGCUCAGUACAGGAUAC	MIMAT0002177	hsa-miR-486-5p	UCCUGUACUGAGCUGCCCCGAG	-	-	-	n	n
MI0003134	hsa-mir-494	GAUACUCGAAGGAGAGGUUGUCCGUGUUGUCUUCUCUUUAUUUAUGAUGAAACAUACACGGGAAACCUCUUUUUUAGUAUC	MIMAT0026607	hsa-miR-494-5p	AGGUUGUCCGUGUUGUCUUCUCU	MIMAT0002816	hsa-miR-494-3p	UGAAACAUACACGGGAAACCUC	y	y
MI0003135	hsa-mir-495	UGGUACCUGAAAAGAAGUUGCCCAUGUUAUUUUCGCUUUAUAUGUGACGAAACAAACAUGGUGCACUUCUUUUUCGGUAUCA	MIMAT0022924	hsa-miR-495-5p	GAAGUUGCCCAUGUUAUUUUCG	MIMAT0002817	hsa-miR-495-3p	AAACAAACAUGGUGCACUUCUU	y	y
MI0003162	hsa-mir-519d	UCCCAUGCUGUGACCCUCCAAAGGGAAGCGCUUUCUGUUUGUUUUCUCUUAAACAAAGUGCCUCCCUUUAGAGUGUUACCGUUUGGGA	MIMAT0026610	hsa-miR-519d-5p	CCUCCAAAGGGAAGCGCUUUCUGUU	MIMAT0002853	hsa-miR-519d-3p	CAAAGUGCCUCCCUUUAGAGUG	y	n
MI0003686	hsa-mir-542-3p	CAGAUCUCAGACAUCUCGGGGAUCAUCAUGUCACGAGAUACCAGUGUGCACUUGUGACAGAUUGAUAACUGAAAGGUCUGGGAGCCACUCAUCUUCA	MIMAT0003340	-	-	-	hsa-miR-542-3p	UGUGACAGAUUGAUAACUGAAA	n	n
MI0005565	hsa-mir-543	UACUUAAUGAGAAGUUGCCCGUGUUUUUUUCGCUUUAUUUGUGACGAAACAUUCGCGGUGCACUUCUUUUUCAGUAUC	MIMAT0004954	hsa-miR-543	AAACAUUCGCGGUGCACUUCUU	-	-	-	y	n
MI0000093	hsa-mir-92a	CUUUCUACACAGGUUGGGAUCGGUUGCAAUGCUGUGUUUCUGUAUGGUAUUGCACUUGUCCCGGCCUGUUGAGUUUGG	MIMAT0004507	hsa-miR-92a-1-5p	AGGUUGGGAUCGGUUGCAAUGCU	MIMAT0000092	hsa-miR-92a-3p	UAUUGCACUUGUCCCGGCCUGU	y	n
MI0003560	hsa-mir-92b	CGGGCCCCGGGCGGGCGGGAGGGACGGGACGCGGUGCAGUGUUGUUUUUUCCCCCGCCAAUAUUGCACUCGUCCCGGCCUCCGGCCCCCCCGGCCC	MIMAT0004792	hsa-miR-92b-5p	AGGGACGGGACGCGGUGCAGUG	MIMAT0003218	hsa-miR-92b-3p	UAUUGCACUCGUCCCGGCCUCC	y	y
MI0000095	hsa-mir-93	CUGGGGGCUCCAAAGUGCUGUUCGUGCAGGUAGUGUGAUUACCCAACCUACUGCUGAGCUAGCACUUCCCGAGCCCCCGG	MIMAT0000093	hsa-miR-93-5p	CAAAGUGCUGUUCGUGCAGGUAG	MIMAT0004509	hsa-miR-93-3p	ACUGCUGAGCUAGCACUUCCCG	y	y
