# Supplementary material for: Integrative analyses reveal a long noncoding RNA-mediated sponge regulatory network in prostate cancer
Source: Nat Commun. 2016 Mar 15;7:10982. doi: 10.1038/ncomms10982 (PMC4796315; doi:10.1038/ncomms10982)
Supplement: Supplementary Data 5 — The qRT-PCR primer sequences of PTEN, rps28 and seven PTEN sponge lncRNA candidates (lnc1 to 7). [file ncomms10982-s6.xlsx]

## Sheet: Sheet1
The qRT-PCR primer sequences of PTEN, rps28 and seven PTEN sponge lncRNA candidates (lnc1 to 7).
lncRNA Index	Name of lncRNAs	Forward	Reverse
lnc-1	ENSG00000224032	GGAAAGAACTGGCCACACAT	ACAAGTGGAAGGACCCACTG
lnc-2	ENSG00000230551	CAATCTTCTTTGCACGCTCA	GGCAGCATTTCCAGACAAAT
lnc-3	ENSG00000249669	TGGAAATAATCACGCACCAA	CACTGCCCCTGAGAGAGAAG
lnc-4	ENSG00000268205	GGTGGATCACAAGGCTAGGA	GGTTCATGCCATTCTCCTGT
lnc-5	ENSG00000261609	ACCCCTCTTGCCTTGTTTTT	GTAGAGACGGGGTTTCACCA
lnc-6	ENSG00000253352	CTCTTGCCTGCCTTTTTCAC	GCAATGGTCCTTCCTGTTGT
lnc-7	ENSG00000267520	ACAATTCTCTCAGGCCTCCA	GGAGTCCCAATGACGAAAGA
	PTEN	CGACGGGAAGACAAGTTCAT	AGGTTTCCTCTGGTCCTGGT
	rps28	CGATCCATCATCCGCAATG	AGCCAAGCTCAGCGCAAC
