# Supplementary material for: Integrative analyses reveal a long noncoding RNA-mediated sponge regulatory network in prostate cancer
Source: Nat Commun. 2016 Mar 15;7:10982. doi: 10.1038/ncomms10982 (PMC4796315; doi:10.1038/ncomms10982)
Supplement: Supplementary Data 6 — The sequences of RNA-FISH probes for three PTEN sponge lncRNA candidates (lnc2, 6 and 7). [file ncomms10982-s7.xlsx]

## Sheet: lnc2-3prime
The sequences of RNA-FISH probes for three PTEN sponge lncRNA candidates (lnc2, 6 and 7).
Probe #	Probe (5'-> 3')	Probe Position*	Percent GC
1	tagcggtttcaatggcattt	2	0.4
2	actgtatagcaacagtgtgc	85	0.45
3	agtaagcaggtatcaggagg	155	0.5
4	aaggccaagttcagactagg	241	0.5
5	cttcaactttgaatccttcc	441	0.4
6	gagtttacatgtcaccatct	483	0.4
7	gcactgtgtgaacattaggg	514	0.5
8	aaggagcaactatcccaact	550	0.45
9	ggtaggactgtttttcagtg	640	0.45
10	gttagagactctgtttggtc	671	0.45
11	ttgtcaggtgtaacaagtcc	695	0.45
12	gctttcggcaaaattggttt	747	0.4
13	gcaggacacaaattctgctt	939	0.45
14	cgccccaatgaaactaactc	996	0.5
15	gaccattgtctctaatgtca	1110	0.4
16	agcctaatttttcaagtcca	1151	0.35
17	tactgccttggaagtgtatt	1211	0.4
18	gtgttctgtgaaatggcact	1251	0.45
19	tgcttatttcatgcctaagg	1396	0.4
20	agttaggggaatatgttcct	1418	0.4
21	aaggataacttgctgggctg	1446	0.5
22	tccagaattcctaggagatt	1471	0.4
23	cccttgttacttagagactg	1526	0.45
24	ggaccttaagagactatgct	1554	0.45
25	ccagtaggatgttttcatca	1955	0.4
26	aatgctaccattttggggat	2440	0.4
27	cctattatttaataggccca	2585	0.35
28	cgaagtgtgttgggtgtgaa	2775	0.5
29	gggttcactaccttctgaaa	2952	0.45
30	ccctctgaatgtcaatactt	3091	0.4
31	aggaagactgtggacatggt	3145	0.5
32	cataaacggtagatgcagcc	3188	0.5
33	cacattcctagcagcaattg	3234	0.45
34	gtatttcaaaatcttcccct	3283	0.35
35	attcagagcagtgtgttcag	3312	0.45
36	tcagcaagaagatgcggttc	3357	0.5
37	aaccaactcttgcactttca	3459	0.4
38	agacatggactccagatgac	3483	0.5
39	aatttgaaggtccagcagtc	3507	0.45
40	tgtgctatcatccagatgat	3541	0.4
41	tgagtcatagcaacgctgta	3583	0.45
42	ggtagatggtctgcattcaa	3609	0.45
43	acagtcttgcagtactaagc	3789	0.45
44	agggatcaacatttctccag	3880	0.45
45	ggtcaatggtatgacattcc	3904	0.45
46	agcagtcaaatccagcttta	3936	0.4
47	aactggtaaaaggctaccct	3978	0.45
48	ctgtacatcttttgacctgt	4043	0.4

## Sheet: lnc6-TUG1
The off-the-shelf probes from Biosearch Technologies, Inc.

## Sheet: lnc7
Probe #	Probe (5'-> 3')	Probe Position*	Percent GC
1	accttaattctgcttacacc	3	0.4
2	ttctacacacagaggtagca	25	0.45
3	agagcaggtgaaagcatgaa	148	0.45
4	gtgcctcagatactaaaagc	178	0.45
5	cagtgcacaagtagagttca	204	0.45
6	taaagtaaacacagcctggc	243	0.45
7	ggaatcactaagtggtgatg	269	0.45
8	ggctaatgaagacatttacc	306	0.4
9	aggttttatttggtctttcc	331	0.35
10	gcaaatgcatccaagtggta	355	0.45
11	tggaggcatttcagaagtca	379	0.45
12	agagggaagtataggaggtt	559	0.45
13	ccacagaaaacccagaggag	586	0.55
14	tctcagggaggaatcttgac	608	0.5
15	gggtcaagactcatgggaaa	632	0.5
16	ggggaaatagcaccaactga	658	0.5
17	taagatcatcggagggcggg	681	0.6
18	aaactgaacctgtgggctct	703	0.5
19	gacattcaggtagcatgaaa	725	0.4
20	agagagcgagccagtttatc	747	0.5
21	atgccattatggaaggtaaa	769	0.35
22	ttgggtggcgtggtaaatgg	791	0.55
23	tttgaggttcctagtaagta	813	0.35
24	ttcaagaggagacaagctca	884	0.45
25	cctttactaagaaggcagca	923	0.45
26	aggaccaaccttcatacaga	1137	0.45
27	gcttcacctcaagtaaggag	1159	0.5
28	ccgtaatacaggcatgtaca	1181	0.45
29	aactcccatgtcaatttcac	1316	0.4
30	gccagaaaatcattaccttt	1369	0.35
31	tctcaatagagctgctttca	1507	0.4
32	gcaaggtcagggctatgaaa	1576	0.5
33	aacctgccacataaagtgga	1604	0.45
34	gtatgagggagacctgagat	1626	0.5
35	ctgcatcaatactggagtgt	1678	0.45
36	gtgagaagcccagttattta	2007	0.4
37	cagctgtttctgttcactat	2031	0.4
38	gttttcctgaagtattaggt	2066	0.35
39	tgctccatgtctctcttaac	2102	0.45
